# Supplementary material for: Efficacy of Low-Intensity Extracorporeal Shock Wave Treatment in Erectile Dysfunction Following Radical Prostatectomy: A Systematic Review and Meta-Analysis
Source: J Clin Med. 2022 May 14;11(10):2775. doi: 10.3390/jcm11102775 (PMC9145026; doi:10.3390/jcm11102775)
Supplement: Supplementary file 1 [file jcm-11-02775-s001.zip]

Archive with 1 entries (1 files):
- jcm-1667585-supplementary.pdf
